# Supplementary material for: Modulation of the composite face effect by unintended emotion cues
Source: R Soc Open Sci. 2017 Apr 26;4(4):160867. doi: 10.1098/rsos.160867 (PMC5414244; doi:10.1098/rsos.160867)
Supplement: Data [file rsos160867supp1.xlsx]

## Sheet: Data_Exp1
participant	Aligned_same_low	Aligned_same_med	Aligned_same_high	Aligned_diff_low	Aligned_diff_med	Aligned_diff_high	Misaligned_same_low	Misaligned_same_med	Misaligned_same_high	Misaligned_diff_low	Misaligned_diff_med	Misaligned_diff_high
1	16	9	10	15	15	13	17	14	14	14	13	15
2	15	15	9	16	18	18	17	17	16	17	15	17
3	17	18	17	18	16	18	17	17	16	16	18	17
4	18	16	16	10	13	14	18	17	18	12	14	14
5	15	17	16	18	16	17	18	16	17	14	17	15
6	17	11	14	17	16	18	16	18	17	18	16	17
7	17	16	17	14	15	15	18	17	17	13	15	15
8	18	16	14	12	16	14	17	17	16	15	14	11
9	16	17	16	12	14	16	18	17	18	14	15	10
10	17	15	17	15	17	14	17	15	15	12	15	17
11	16	17	15	16	14	16	18	17	16	15	15	17
12	17	13	14	14	14	12	15	14	16	13	14	12
13	12	14	16	10	15	17	16	15	16	13	13	13
14	15	14	16	13	17	16	16	17	17	12	14	13
15	16	14	14	16	18	15	16	17	14	18	16	18
16	17	16	18	14	14	15	17	15	17	14	13	14
17	15	16	14	12	13	13	15	15	15	10	10	11
18	17	16	15	13	16	15	15	14	14	16	17	17
19	13	16	12	12	17	17	15	15	13	12	14	15
20	18	15	17	16	16	18	17	16	16	14	16	16
21	16	12	9	13	15	14	16	16	14	11	12	15
22	18	13	8	17	17	17	17	16	12	15	17	17
23	18	16	13	14	16	17	17	17	17	12	13	18
24	17	15	17	10	10	11	18	15	18	12	11	13
25	18	15	16	17	15	15	18	18	16	16	15	16
26	16	16	13	13	14	15	15	18	17	14	13	17
27	18	12	11	16	18	16	16	18	14	15	15	13
28	11	10	13	16	16	18	16	16	15	17	16	17
29	18	16	16	17	15	16	17	18	18	16	15	6
30	17	13	10	16	16	16	17	18	18	15	14	18
31	13	12	8	15	18	17	13	11	14	15	17	18
32	17	18	15	17	14	15	17	18	15	15	12	18
33	18	18	18	18	17	16	18	17	18	16	15	14
34	15	12	13	16	12	17	13	13	15	15	14	16
35	14	15	13	13	15	17	15	13	16	16	16	18
36	18	18	15	16	18	18	17	18	18	18	17	17

## Sheet: Data_Study2
ImageNumber	Average distortion score	Average Euclidian Distance
1	15.9	16.93
2	18.75	17.68
3	22.02	24.59
4	17.27	19.68
5	19.88	37.44
6	21.4	18.65
7	11.66	14.55
8	15.49	34.89
9	10.48	17.29
10	11.66	18.88
11	12.59	28.23
12	18.41	23.86
13	14.59	32.67
14	17.02	21.75
15	13.52	14.37
16	13.78	36.25
17	11.05	15.55
18	16.81	22.55
19	14.72	20.57
20	21.51	32
21	20.11	40.16
22	18.3	46.34
23	13.48	22.72
24	13.75	26.6
25	23.25	37.98
26	11.06	12.58
27	16.83	18.34
28	14.42	26.93
29	22.39	22.43
30	14.45	13.7
31	27.19	33.85
32	17.06	29.9
33	19.06	28.22
34	18.12	26.8
35	16.78	38.16
36	21.77	11.88
37	18.43	26.43
38	18.31	35.61
39	11.83	11.39
40	15.87	12.68
41	17.4	32.89
42	17.13	24.97
43	13.84	15.2
44	16.05	19.42
45	15.21	19.77
46	16.33	25.61
47	16.13	38.87
48	18.2	24.68
49	21.97	29.13
50	19.97	14.8

## Sheet: Data_Exp3
Participant	age	gender	Incon_align_up_high	Incon_mis_up_high	Con_align_up_high	Con_mis_up_high	Incon_align_inv_high	Incon_mis_inv_high	Con_align_inv_high	Con_mis_inv_high	Incon_align_up_low	Incon_mis_up_low	Con_align_up_low	Con_mis_up_low	Incon_align_inv_low	Incon_mis_inv_low	Con_align_inv_low	Con_mis_inv_low
1	26	F	1.43	1.28	2.71	2.71	1.55	1.81	2.25	2.25	2.21	2.04	1.99	2.71	2.04	1.81	1.67	1.99
2	27	F	2.23	2.23	2.23	1.67	2.04	1.4	1.55	1.99	1.77	1.67	1.89	0.86	2.04	1.81	1.37	1.4
3	23	F	1.08	2.04	1.66	1.4	1.54	0.99	1.43	0.85	1.55	1.81	1.67	1.22	1.54	1.22	1.4	1.17
4	27	F	1.08	1.22	2.25	2.04	1.99	1.81	1.55	1.99	2.04	2.48	2.25	1.37	1.81	1.55	2.25	1.99
5	23	M	1.55	1.1	2.04	0.96	1.22	2.04	1.43	1.37	0.83	1.4	1.4	1.28	1.89	1.77	0.96	1.43
6	28	F	1.4	1.22	1.22	1.4	1.4	1.99	0.96	1.37	0.96	0.72	1.37	1.72	1.06	0.99	1.1	1.06
7	23	F	0.12	0.66	0.86	0.59	-0.21	0	-0.3	0.5	0.32	0.44	0.11	0.44	0.11	0.21	0.11	0.3
8	29	F	1.72	2.48	2.48	1.81	2.48	2.04	1.81	1.4	1.89	1.4	2.04	2.25	1.55	1.4	1.4	1.72
9	29	M	0.66	1.99	1.22	0.85	0.88	0.83	0.78	1.1	0.32	1.08	0.85	1.37	0.96	0.64	1.08	0.96
10	26	M	0.96	1.81	2.22	2.22	1.99	1.4	1.22	1.4	1.4	1.37	1.4	1.73	1.17	1.81	1.66	1.66
11	28	F	0.64	1.28	1.99	1.17	1.43	1.28	1.55	1.66	1.55	1.99	2.22	1.89	1.73	1.55	1.55	1.9
12	42	F	0.96	0.85	1.66	1.43	1.55	1.08	0.78	0.72	0.48	1.22	1.4	1.28	0.62	0.59	1.13	1.22
13	27	F	1.1	1.4	2.25	2.04	0.88	1.17	0.83	0.64	1.37	1.37	1.22	1.89	0.72	0.88	0.88	1.1
14	34	M	1.1	2.22	2.48	1.54	1.4	1.81	1.67	1.06	1.28	1.81	1.99	1.73	1.17	1.33	1.73	1.54
15	30	F	0.74	1.43	1.54	1.43	1.35	0.64	1.28	0.86	1.1	1.81	2.22	1.55	1.67	1.77	0.99	1.77
16	22	F	1.43	1.23	1.89	1.23	0.86	1.03	1.03	1.45	1.43	1.77	1.66	1.66	1.45	1.17	1.77	1.3
17	24	F	1.99	1.1	1.4	1.77	1.89	1.81	1.1	1.55	1.89	1.77	1.77	2.04	1.67	1.55	1.33	1.99
18	21	F	1.43	2.48	1.81	0.78	1.23	1.03	1.43	1.23	1.54	1.77	1.54	1.66	1.17	1.15	1.17	1.66
19	26	F	0.61	1.73	1.81	2.04	1.67	1.4	1.08	1.4	1.55	1.28	1.28	1.28	1.1	1.81	1.37	1.67
20	29	M	1.99	2.48	2.71	2.48	2.22	1.99	1.77	2.04	1.67	1.99	2.22	2.04	1.89	2.04	1.89	1.89
